# Supplementary material for: “Air-Lock” gating mechanism of CsoS1D for metabolite translocation through the α-carboxysome shell
Source: Plant Physiol. 2026 Jun 3;201(2):kiag331. doi: 10.1093/plphys/kiag331 (PMC13316943; doi:10.1093/plphys/kiag331)
Supplement: kiag331_Supplementary_Data [file kiag331_supplementary_data.zip]

Archive with 5 entries (5 files):
- Movie S1.mp4
- Movie S2.mp4
- Movie S3.mp4
- Movie S4.mp4
- SI_CsoS1D_R1_clean.docx
